# Supplementary material for: Comparative Transcriptome Analysis of Bovine, Porcine, and Sheep Muscle Using Interpretable Machine Learning Models
Source: Animals (Basel). 2024 Oct 12;14(20):2947. doi: 10.3390/ani14202947 (PMC11506101; doi:10.3390/ani14202947)
Supplement: Supplementary file 1 [file animals-14-02947-s001.zip]

Archive with 1 entries (1 files):
- animals-3227268-supplementary.xlsx
