# Supplementary material for: Comparative Transcriptome Analysis of Bovine, Porcine, and Sheep Muscle Using Interpretable Machine Learning Models
Source: Animals (Basel). 2024 Oct 12;14(20):2947. doi: 10.3390/ani14202947 (PMC11506101; doi:10.3390/ani14202947)
Supplement: Supplementary file 1 [file animals-14-02947-s001.zip › animals-3227268-supplementary.xlsx]

## Sheet: S1
S1:RNA-Seq data sources for pigs, cattle, and sheep
Sample ID	Breed	Organization	Species
SRR2973855	Sus scrofa	Semimembranosus muscle	Pig
SRR2973856	Sus scrofa	Semimembranosus muscle	Pig
SRR2973857	Sus scrofa	Semimembranosus muscle	Pig
SRR2973858	Sus scrofa	Semimembranosus muscle	Pig
SRR2973859	Sus scrofa	Semimembranosus muscle	Pig
SRR2973860	Sus scrofa	Semimembranosus muscle	Pig
SRR2973861	Sus scrofa	Semimembranosus muscle	Pig
SRR2973862	Sus scrofa	Semimembranosus muscle	Pig
SRR2973863	Sus scrofa	Semimembranosus muscle	Pig
SRR2973864	Sus scrofa	Semimembranosus muscle	Pig
SRR2973865	Sus scrofa	Semimembranosus muscle	Pig
SRR2973866	Sus scrofa	Semimembranosus muscle	Pig
SRR2973867	Sus scrofa	Semimembranosus muscle	Pig
SRR2973868	Sus scrofa	Semimembranosus muscle	Pig
SRR2973869	Sus scrofa	Semimembranosus muscle	Pig
SRR2973870	Sus scrofa	Semimembranosus muscle	Pig
SRR2973871	Sus scrofa	Longissimus dorsi muscle	Pig
SRR2973872	Sus scrofa	Longissimus dorsi muscle	Pig
SRR2973873	Sus scrofa	Longissimus dorsi muscle	Pig
SRR2973874	Sus scrofa	Longissimus dorsi muscle	Pig
SRR2973875	Sus scrofa	Longissimus dorsi muscle	Pig
SRR2973876	Sus scrofa	Longissimus dorsi muscle	Pig
SRR2973877	Sus scrofa	Longissimus dorsi muscle	Pig
SRR2973878	Sus scrofa	Longissimus dorsi muscle	Pig
SRR2973879	Sus scrofa	Longissimus dorsi muscle	Pig
SRR2973880	Sus scrofa	Longissimus dorsi muscle	Pig
SRR2973881	Sus scrofa	Longissimus dorsi muscle	Pig
SRR2973882	Sus scrofa	Longissimus dorsi muscle	Pig
SRR2973883	Sus scrofa	Longissimus dorsi muscle	Pig
SRR2973884	Sus scrofa	Longissimus dorsi muscle	Pig
SRR2973885	Sus scrofa	Longissimus dorsi muscle	Pig
SRR2973886	Sus scrofa	Longissimus dorsi muscle	Pig
SRR7763613	Tongcheng	Skeletal muscle	Pig
SRR7763614	Tongcheng	Skeletal muscle	Pig
SRR7763615	Large White	Skeletal muscle	Pig
SRR7763616	Large White	Skeletal muscle	Pig
SRR7763617	Large White	Skeletal muscle	Pig
SRR7763618	Large White	Skeletal muscle	Pig
SRR7763619	Large White	Skeletal muscle	Pig
SRR7763620	Large White	Skeletal muscle	Pig
SRR7763621	Tongcheng	Skeletal muscle	Pig
SRR7763622	Large White	Skeletal muscle	Pig
SRR7763623	Large White	Skeletal muscle	Pig
SRR7763624	Large White	Skeletal muscle	Pig
SRR7763625	Landrace	Skeletal muscle	Pig
SRR7763626	Landrace	Skeletal muscle	Pig
SRR7763627	Landrace	Skeletal muscle	Pig
SRR7763628	Large White	Skeletal muscle	Pig
SRR7763629	Landrace	Skeletal muscle	Pig
SRR7763630	Landrace	Skeletal muscle	Pig
SRR7763631	Landrace	Skeletal muscle	Pig
SRR7763632	Landrace	Skeletal muscle	Pig
SRR7763633	Large White	Skeletal muscle	Pig
SRR7763634	Large White	Skeletal muscle	Pig
SRR7763635	Large White	Skeletal muscle	Pig
SRR7763636	Large White	Skeletal muscle	Pig
SRR7763637	Large White	Skeletal muscle	Pig
SRR7763638	Large White	Skeletal muscle	Pig
SRR7763639	Large White	Skeletal muscle	Pig
SRR7763640	Large White	Skeletal muscle	Pig
SRR7763641	Tongcheng	Skeletal muscle	Pig
SRR7763642	Tongcheng	Skeletal muscle	Pig
SRR7763643	Tongcheng	Skeletal muscle	Pig
SRR7763644	Tongcheng	Skeletal muscle	Pig
SRR7763645	Tongcheng	Skeletal muscle	Pig
SRR7763646	Tongcheng	Skeletal muscle	Pig
SRR7763647	Tongcheng	Skeletal muscle	Pig
SRR7763648	Tongcheng	Skeletal muscle	Pig
SRR7763649	Tongcheng	Skeletal muscle	Pig
SRR7763650	Tongcheng	Skeletal muscle	Pig
SRR7763651	Tongcheng	Skeletal muscle	Pig
SRR7763652	Tongcheng	Skeletal muscle	Pig
SRR7763653	Tongcheng	Skeletal muscle	Pig
SRR7763654	Tongcheng	Skeletal muscle	Pig
SRR7763655	Landrace	Skeletal muscle	Pig
SRR7763656	Landrace	Skeletal muscle	Pig
SRR7763657	Landrace	Skeletal muscle	Pig
SRR7763658	Landrace	Skeletal muscle	Pig
SRR7763659	Landrace	Skeletal muscle	Pig
SRR7763660	Landrace	Skeletal muscle	Pig
SRR7763661	Landrace	Skeletal muscle	Pig
SRR7763662	Large White	Skeletal muscle	Pig
SRR7763663	Landrace	Skeletal muscle	Pig
SRR7763664	Landrace	Skeletal muscle	Pig
SRR7763665	Landrace	Skeletal muscle	Pig
SRR7763666	Landrace	Skeletal muscle	Pig
SRR7763667	Landrace	Skeletal muscle	Pig
SRR7763668	Landrace	Skeletal muscle	Pig
SRR7763669	Landrace	Skeletal muscle	Pig
SRR7763670	Landrace	Skeletal muscle	Pig
SRR7763671	Landrace	Skeletal muscle	Pig
SRR7763672	Landrace	Skeletal muscle	Pig
SRR7763673	Landrace	Skeletal muscle	Pig
SRR7763674	Landrace	Skeletal muscle	Pig
SRR7763675	Landrace	Skeletal muscle	Pig
SRR7763676	Landrace	Skeletal muscle	Pig
SRR7763677	Large White	Skeletal muscle	Pig
SRR7763678	Large White	Skeletal muscle	Pig
SRR7763679	Large White	Skeletal muscle	Pig
SRR7763680	Large White	Skeletal muscle	Pig
SRR7763681	Large White	Skeletal muscle	Pig
SRR7763682	Large White	Skeletal muscle	Pig
SRR7763683	Tongcheng	Skeletal muscle	Pig
SRR7763684	Tongcheng	Skeletal muscle	Pig
SRR7763685	Tongcheng	Skeletal muscle	Pig
SRR7763686	Tongcheng	Skeletal muscle	Pig
SRR7763687	Large White	Skeletal muscle	Pig
SRR7763688	Tongcheng	Skeletal muscle	Pig
SRR7763689	Tongcheng	Skeletal muscle	Pig
SRR7763690	Tongcheng	Skeletal muscle	Pig
SRR7763691	Large White	Skeletal muscle	Pig
SRR7763692	Tongcheng	Skeletal muscle	Pig
SRR7763693	Tongcheng	Skeletal muscle	Pig
SRR12538983	Sunit Sheep	Muscle	Sheep
SRR12538984	Sunit Sheep	Muscle	Sheep
SRR12538985	Sunit Sheep	Muscle	Sheep
SRR12538986	Sunit Sheep	Muscle	Sheep
SRR12538987	Sunit Sheep	Muscle	Sheep
SRR12538988	Sunit Sheep	Muscle	Sheep
SRR12538989	Sunit Sheep	Muscle	Sheep
SRR12538990	Sunit Sheep	Muscle	Sheep
SRR6916330	Cross-bred lamb	Semimembranosus muscle	Sheep
SRR6916331	Cross-bred lamb	Semimembranosus muscle	Sheep
SRR6916332	Cross-bred lamb	Semimembranosus muscle	Sheep
SRR6916333	Cross-bred lamb	Semimembranosus muscle	Sheep
SRR6916334	Cross-bred lamb	Semimembranosus muscle	Sheep
SRR6916335	Cross-bred lamb	Semimembranosus muscle	Sheep
SRR6916336	Cross-bred lamb	Semimembranosus muscle	Sheep
SRR6916337	Cross-bred lamb	Semimembranosus muscle	Sheep
SRR6916338	Cross-bred lamb	Gluteus Maximus	Sheep
SRR6916339	Cross-bred lamb	Gluteus Maximus	Sheep
SRR6916340	Cross-bred lamb	Gluteus Maximus	Sheep
SRR6916341	Cross-bred lamb	Gluteus Maximus	Sheep
SRR6916342	Cross-bred lamb	Gluteus medius	Sheep
SRR6916343	Cross-bred lamb	Gluteus medius	Sheep
SRR6916344	Cross-bred lamb	Gluteus medius	Sheep
SRR6916345	Cross-bred lamb	Gluteus medius	Sheep
SRR6916346	Cross-bred lamb	Rectus femoris	Sheep
SRR6916347	Cross-bred lamb	Rectus femoris	Sheep
SRR6916348	Cross-bred lamb	Rectus femoris	Sheep
SRR6916349	Cross-bred lamb	Rectus femoris	Sheep
SRR6916350	Cross-bred lamb	Supraspinatus	Sheep
SRR6916351	Cross-bred lamb	Supraspinatus	Sheep
SRR6916352	Cross-bred lamb	Supraspinatus	Sheep
SRR6916353	Cross-bred lamb	Supraspinatus	Sheep
SRR6916354	Cross-bred lamb	Longissimus lumborum	Sheep
SRR6916355	Cross-bred lamb	Longissimus lumborum	Sheep
SRR6916356	Cross-bred lamb	Longissimus lumborum	Sheep
SRR6916357	Cross-bred lamb	Longissimus lumborum	Sheep
SRR6916358	Cross-bred lamb	Adductor muscle	Sheep
SRR6916359	Cross-bred lamb	Adductor muscle	Sheep
SRR6916360	Cross-bred lamb	Adductor muscle	Sheep
SRR6916361	Cross-bred lamb	Adductor muscle	Sheep
SRR6916362	Cross-bred lamb	Psoas major	Sheep
SRR6916363	Cross-bred lamb	Psoas major	Sheep
SRR6916364	Cross-bred lamb	Psoas major	Sheep
SRR6916365	Cross-bred lamb	Psoas major	Sheep
SRR12737771	Bandur	Muscle	Sheep
SRR12737772	Bandur	Muscle	Sheep
SRR12737773	Bandur	Muscle	Sheep
SRR12737774	Bandur	Muscle	Sheep
SRR12737775	Bandur	Muscle	Sheep
SRR12737776	Bandur	Muscle	Sheep
SRR12737777	Bandur	Muscle	Sheep
SRR12737778	Bandur	Muscle	Sheep
SRR12737779	Bandur	Muscle	Sheep
SRR12737780	Bandur	Muscle	Sheep
SRR12737781	Bandur	Muscle	Sheep
SRR12737782	Bandur	Muscle	Sheep
SRR12737783	Bandur	Muscle	Sheep
SRR12737784	Bandur	Muscle	Sheep
SRR12737785	Bandur	Muscle	Sheep
SRR12737786	Bandur	Muscle	Sheep
SRR6260350	Bandur	Muscle	Sheep
SRR6260351	Bandur	Muscle	Sheep
SRR6260352	Bandur	Muscle	Sheep
SRR6260353	Bandur	Muscle	Sheep
SRR6260354	Bandur	Muscle	Sheep
SRR6260355	Bandur	Muscle	Sheep
SRR6260356	Bandur	Muscle	Sheep
SRR6260357	Bandur	Muscle	Sheep
SRR27410229	Simmental	Muscle	Cattle
SRR27410230	Simmental	Muscle	Cattle
SRR27410231	Simmental	Muscle	Cattle
SRR14209399	Chinese Simmental beef cattle	Longissimus dorsi muscle	Cattle
SRR14209400	Chinese Simmental beef cattle	Longissimus dorsi muscle	Cattle
SRR14209401	Chinese Simmental beef cattle	Longissimus dorsi muscle	Cattle
SRR14209402	Chinese Simmental beef cattle	Longissimus dorsi muscle	Cattle
SRR14209403	Chinese Simmental beef cattle	Longissimus dorsi muscle	Cattle
SRR14209404	Chinese Simmental beef cattle	Longissimus dorsi muscle	Cattle
SRR14209405	Chinese Simmental beef cattle	Longissimus dorsi muscle	Cattle
SRR14209406	Chinese Simmental beef cattle	Longissimus dorsi muscle	Cattle
SRR27410232	Holstein	Muscle	Cattle
SRR27410233	Holstein	Muscle	Cattle
SRR27410234	Holstein	Muscle	Cattle
SRR23951487	Holstein	Muscle	Cattle
SRR23951488	Holstein	Muscle	Cattle
SRR23951489	Holstein	Muscle	Cattle
SRR23951490	Holstein	Muscle	Cattle
SRR23951491	Holstein	Muscle	Cattle
SRR23951492	Holstein	Muscle	Cattle
SRR23951493	Holstein	Muscle	Cattle
SRR23951494	Holstein	Muscle	Cattle
SRR23951495	Holstein	Muscle	Cattle
SRR23951496	Holstein	Muscle	Cattle
SRR23951497	Holstein	Muscle	Cattle
SRR23951498	Holstein	Muscle	Cattle
SRR5813865	Angus	Longissimus dorsi muscle	Cattle
SRR5813867	Angus	Longissimus dorsi muscle	Cattle
SRR5813868	Angus	Longissimus dorsi muscle	Cattle
SRR5813869	Angus	Longissimus dorsi muscle	Cattle
SRR5813870	Angus	Longissimus dorsi muscle	Cattle
SRR5813872	Angus	Longissimus dorsi muscle	Cattle
SRR5813873	Angus	Longissimus dorsi muscle	Cattle
SRR5813874	Angus	Longissimus dorsi muscle	Cattle
SRR5813875	Angus	Longissimus dorsi muscle	Cattle
SRR5813876	Angus	Longissimus dorsi muscle	Cattle
SRR5813877	Angus	Longissimus dorsi muscle	Cattle
SRR5813878	Angus	Longissimus dorsi muscle	Cattle
SRR5813879	Angus	Longissimus dorsi muscle	Cattle
SRR5813891	Angus	Longissimus dorsi muscle	Cattle
SRR5813892	Angus	Longissimus dorsi muscle	Cattle
SRR5813893	Angus	Longissimus dorsi muscle	Cattle
SRR5813894	Angus	Longissimus dorsi muscle	Cattle
SRR5813895	Angus	Longissimus dorsi muscle	Cattle
SRR5813896	Angus	Longissimus dorsi muscle	Cattle
SRR5813897	Angus	Longissimus dorsi muscle	Cattle
SRR5813898	Angus	Longissimus dorsi muscle	Cattle
SRR5813899	Angus	Longissimus dorsi muscle	Cattle
SRR5813900	Angus	Longissimus dorsi muscle	Cattle
SRR5813901	Angus	Longissimus dorsi muscle	Cattle
SRR5813902	Angus	Longissimus dorsi muscle	Cattle
SRR5813903	Angus	Longissimus dorsi muscle	Cattle
SRR5813904	Angus	Longissimus dorsi muscle	Cattle
SRR5813905	Angus	Longissimus dorsi muscle	Cattle
SRR5813906	Angus	Longissimus dorsi muscle	Cattle
SRR5813907	Angus	Longissimus dorsi muscle	Cattle
SRR5813911	Angus	Longissimus dorsi muscle	Cattle
SRR5813916	Angus	Longissimus dorsi muscle	Cattle
SRR5813917	Angus	Longissimus dorsi muscle	Cattle
SRR5813919	Angus	Longissimus dorsi muscle	Cattle
SRR5813920	Angus	Longissimus dorsi muscle	Cattle
SRR5813921	Angus	Longissimus dorsi muscle	Cattle
SRR5813922	Angus	Longissimus dorsi muscle	Cattle
SRR5813923	Angus	Longissimus dorsi muscle	Cattle
SRR5813924	Angus	Longissimus dorsi muscle	Cattle
SRR5813925	Angus	Longissimus dorsi muscle	Cattle
SRR5813926	Angus	Longissimus dorsi muscle	Cattle
SRR5813927	Angus	Longissimus dorsi muscle	Cattle
SRR5813930	Angus	Longissimus dorsi muscle	Cattle
SRR5813944	Angus	Longissimus dorsi muscle	Cattle
SRR14539555	Shandong Black cattle	Muscle	Cattle
SRR14539556	Shandong Black cattle	Muscle	Cattle
SRR14539557	Shandong Black cattle	Muscle	Cattle
SRR14539558	Shandong Black cattle	Muscle	Cattle
SRR14539559	Shandong Black cattle	Muscle	Cattle
SRR14539560	Shandong Black cattle	Muscle	Cattle
SRR14539561	Luxi cattle	Muscle	Cattle
SRR14539562	Luxi cattle	Muscle	Cattle
SRR14539563	Luxi cattle	Muscle	Cattle
SRR14539564	Luxi cattle	Muscle	Cattle
SRR14539565	Luxi cattle	Muscle	Cattle
SRR14539566	Luxi cattle	Muscle	Cattle
SRR13633395	Korean native cattle	Longissimus thoracis muscle	Cattle
SRR13633396	Korean native cattle	Longissimus thoracis muscle	Cattle
SRR13633397	Korean native cattle	Longissimus thoracis muscle	Cattle
SRR13633398	Korean native cattle	Longissimus thoracis muscle	Cattle
SRR13633399	Korean native cattle	Longissimus thoracis muscle	Cattle
SRR13633400	Korean native cattle	Longissimus thoracis muscle	Cattle
SRR27410235	Mongolian	Muscle	Cattle
SRR27410236	Mongolian	Muscle	Cattle
SRR27410237	Mongolian	Muscle	Cattle
SRR13052029	Xianan cattle	Longissimus dorsi muscle	Cattle
SRR13052030	Xianan cattle	Longissimus dorsi muscle	Cattle
SRR13052031	Xianan cattle	Longissimus dorsi muscle	Cattle

## Sheet: S2
S2:Number of genes retained after quality control of expression data
s2f_0000000021
s2f_0000000033
s2f_0000000043
s2f_0000000047
s2f_0000000054
s2f_0000000059
s2f_0000000065
s2f_0000000069
s2f_0000000079
s2f_0000000088
s2f_0000000089
s2f_0000000096
s2f_0000000099
s2f_0000000101
s2f_0000000106
s2f_0000000108
s2f_0000000113
s2f_0000000115
s2f_0000000125
s2f_0000000126
s2f_0000000134
s2f_0000000141
s2f_0000000143
s2f_0000000150
s2f_0000001001
s2f_0000001004
s2f_0000001006
s2f_0000001012
s2f_0000001013
s2f_0000001017
s2f_0000001019
s2f_0000001022
s2f_0000001030
s2f_0000001032
s2f_0000001035
s2f_0000001038
s2f_0000001041
s2f_0000001042
s2f_0000001045
s2f_0000001047
s2f_0000001050
s2f_0000001052
s2f_0000001054
s2f_0000001063
s2f_0000001067
s2f_0000001071
s2f_0000001075
s2f_0000001078
s2f_0000001082
s2f_0000001094
s2f_0000001095
s2f_0000001096
s2f_0000001100
s2f_0000001107
s2f_0000001114
s2f_0000001118
s2f_0000001120
s2f_0000001121
s2f_0000001126
s2f_0000001129
s2f_0000001134
s2f_0000001135
s2f_0000001137
s2f_0000001140
s2f_0000001145
s2f_0000001150
s2f_0000001151
s2f_0000001152
s2f_0000001157
s2f_0000001163
s2f_0000001165
s2f_0000002001
s2f_0000002005
s2f_0000002008
s2f_0000002009
s2f_0000002012
s2f_0000002014
s2f_0000002018
s2f_0000002021
s2f_0000002023
s2f_0000002024
s2f_0000002029
s2f_0000002030
s2f_0000002031
s2f_0000002032
s2f_0000002036
s2f_0000002039
s2f_0000002043
s2f_0000002044
s2f_0000002045
s2f_0000002056
s2f_0000002060
s2f_0000002061
s2f_0000002063
s2f_0000002064
s2f_0000002066
s2f_0000002067
s2f_0000002069
s2f_0000002075
s2f_0000002076
s2f_0000002082
s2f_0000002084
s2f_0000002091
s2f_0000002092
s2f_0000002096
s2f_0000002098
s2f_0000002101
s2f_0000002105
s2f_0000002107
s2f_0000002117
s2f_0000004003
s2f_0000004011
s2f_0000004012
s2f_0000004022
s2f_0000004023
s2f_0000004026
s2f_0000004028
s2f_0000004037
s2f_0000004043
s2f_0000004044
s2f_0000004045
s2f_0000004071
s2f_0000004073
s2f_0000004083
s2f_0000004087
s2f_0000004089
s2f_0000004091
s2f_0000005001
s2f_0000005008
s2f_0000005015
s2f_0000005016
s2f_0000005021
s2f_0000005038
s2f_0000005039
s2f_0000005040
s2f_0000005045
s2f_0000005050
s2f_0000005051
s2f_0000005053
s2f_0000005060
s2f_0000005063
s2f_0000006002
s2f_0000006003
s2f_0000006004
s2f_0000006005
s2f_0000006006
s2f_0000006007
s2f_0000006012
s2f_0000006013
s2f_0000006015
s2f_0000006018
s2f_0000006020
s2f_0000006021
s2f_0000006025
s2f_0000006027
s2f_0000006028
s2f_0000006029
s2f_0000006030
s2f_0000006033
s2f_0000006034
s2f_0000006035
s2f_0000006036
s2f_0000006040
s2f_0000006041
s2f_0000006043
s2f_0000006044
s2f_0000006046
s2f_0000006047
s2f_0000006050
s2f_0000006055
s2f_0000006056
s2f_0000006058
s2f_0000006063
s2f_0000006064
s2f_0000007003
s2f_0000007004
s2f_0000007006
s2f_0000007016
s2f_0000007019
s2f_0000007020
s2f_0000007026
s2f_0000007030
s2f_0000007031
s2f_0000007034
s2f_0000007038
s2f_0000007043
s2f_0000007044
s2f_0000007046
s2f_0000007049
s2f_0000009001
s2f_0000009002
s2f_0000009005
s2f_0000009007
s2f_0000009009
s2f_0000009010
s2f_0000009011
s2f_0000009012
s2f_0000009014
s2f_0000009016
s2f_0000009018
s2f_0000009022
s2f_0000009023
s2f_0000009028
s2f_0000009032
s2f_0000009033
s2f_0000009035
s2f_0000009039
s2f_0000009041
s2f_0000009046
s2f_0000009047
s2f_0000009048
s2f_0000009049
s2f_0000009053
s2f_0000009056
s2f_0000009059
s2f_0000009060
s2f_0000009063
s2f_0000009065
s2f_0000009070
s2f_0000010024
s2f_0000010040
s2f_0000010048
s2f_0000011002
s2f_0000011004
s2f_0000011005
s2f_0000011006
s2f_0000011007
s2f_0000011011
s2f_0000011015
s2f_0000011016
s2f_0000011017
s2f_0000011018
s2f_0000011020
s2f_0000011021
s2f_0000011024
s2f_0000011027
s2f_0000011032
s2f_0000011034
s2f_0000011035
s2f_0000011039
s2f_0000011041
s2f_0000011043
s2f_0000011044
s2f_0000011045
s2f_0000011049
s2f_0000011051
s2f_0000011052
s2f_0000012002
s2f_0000012004
s2f_0000012005
s2f_0000012007
s2f_0000012008
s2f_0000012010
s2f_0000012011
s2f_0000012014
s2f_0000012015
s2f_0000012016
s2f_0000012017
s2f_0000012018
s2f_0000012019
s2f_0000012020
s2f_0000012021
s2f_0000012022
s2f_0000012023
s2f_0000012025
s2f_0000012026
s2f_0000012029
s2f_0000012033
s2f_0000012034
s2f_0000012037
s2f_0000012039
s2f_0000012044
s2f_0000012046
s2f_0000012047
s2f_0000012048
s2f_0000012050
s2f_0000012051
s2f_0000012052
s2f_0000013001
s2f_0000013004
s2f_0000013006
s2f_0000013008
s2f_0000013012
s2f_0000013014
s2f_0000013016
s2f_0000013020
s2f_0000013021
s2f_0000013022
s2f_0000013024
s2f_0000013030
s2f_0000013031
s2f_0000013033
s2f_0000013036
s2f_0000013037
s2f_0000013038
s2f_0000013039
s2f_0000013042
s2f_0000013044
s2f_0000013048
s2f_0000013050
s2f_0000014002
s2f_0000014006
s2f_0000014007
s2f_0000014009
s2f_0000014012
s2f_0000014014
s2f_0000014015
s2f_0000014017
s2f_0000014022
s2f_0000014023
s2f_0000014024
s2f_0000014027
s2f_0000014028
s2f_0000014029
s2f_0000014030
s2f_0000014032
s2f_0000014033
s2f_0000014034
s2f_0000014036
s2f_0000014037
s2f_0000014038
s2f_0000014039
s2f_0000014040
s2f_0000014041
s2f_0000014042
s2f_0000014044
s2f_0000014048
s2f_0000014049
s2f_0000015003
s2f_0000015005
s2f_0000015006
s2f_0000015007
s2f_0000015011
s2f_0000015012
s2f_0000015013
s2f_0000015014
s2f_0000015015
s2f_0000015016
s2f_0000015017
s2f_0000015018
s2f_0000015020
s2f_0000015021
s2f_0000015022
s2f_0000015023
s2f_0000015024
s2f_0000015025
s2f_0000015027
s2f_0000015028
s2f_0000015029
s2f_0000015030
s2f_0000015032
s2f_0000015033
s2f_0000015035
s2f_0000015037
s2f_0000015040
s2f_0000015041
s2f_0000015042
s2f_0000015043
s2f_0000015044
s2f_0000015045
s2f_0000015047
s2f_0000015049
s2f_0000015052
s2f_0000015055
s2f_0000015056
s2f_0000015058
s2f_0000015059
s2f_0000017024
s2f_0000017056
s2f_0000017110
s2f_0000017115
s2f_0000018002
s2f_0000018006
s2f_0000018008
s2f_0000018009
s2f_0000018013
s2f_0000018016
s2f_0000018017
s2f_0000018024
s2f_0000018025
s2f_0000018027
s2f_0000018030
s2f_0000018032
s2f_0000018039
s2f_0000018044
s2f_0000020042
s2f_0000021001
s2f_0000021002
s2f_0000021005
s2f_0000021007
s2f_0000021008
s2f_0000021010
s2f_0000021012
s2f_0000021013
s2f_0000021015
s2f_0000021016
s2f_0000021018
s2f_0000021019
s2f_0000021021
s2f_0000021022
s2f_0000021023
s2f_0000021024
s2f_0000021026
s2f_0000021027
s2f_0000021028
s2f_0000021031
s2f_0000021032
s2f_0000021033
s2f_0000021034
s2f_0000021035
s2f_0000021037
s2f_0000021038
s2f_0000022003
s2f_0000022004
s2f_0000022017
s2f_0000022020
s2f_0000022022
s2f_0000022027
s2f_0000022035
s2f_0000023001
s2f_0000023003
s2f_0000023004
s2f_0000023010
s2f_0000023011
s2f_0000023016
s2f_0000023021
s2f_0000023024
s2f_0000023032
s2f_0000023034
s2f_0000023035
s2f_0000023039
s2f_0000023042
s2f_0000023045
s2f_0000023054
s2f_0000023066
s2f_0000023068
s2f_0000023071
s2f_0000023073
s2f_0000023074
s2f_0000024026
s2f_0000025002
s2f_0000025003
s2f_0000025004
s2f_0000025007
s2f_0000025008
s2f_0000025009
s2f_0000025011
s2f_0000025012
s2f_0000025013
s2f_0000025015
s2f_0000025016
s2f_0000025019
s2f_0000025020
s2f_0000025025
s2f_0000025026
s2f_0000025027
s2f_0000025029
s2f_0000025032
s2f_0000025034
s2f_0000025035
s2f_0000025036
s2f_0000027006
s2f_0000027008
s2f_0000027019
s2f_0000027029
s2f_0000027031
s2f_0000027032
s2f_0000027033
s2f_0000027040
s2f_0000027048
s2f_0000028002
s2f_0000028005
s2f_0000028009
s2f_0000028011
s2f_0000028012
s2f_0000028013
s2f_0000028015
s2f_0000028023
s2f_0000028024
s2f_0000028030
s2f_0000028038
s2f_0000028047
s2f_0000029006
s2f_0000029007
s2f_0000029009
s2f_0000029011
s2f_0000029015
s2f_0000029016
s2f_0000029019
s2f_0000029022
s2f_0000029029
s2f_0000029030
s2f_0000029032
s2f_0000029033
s2f_0000029034
s2f_0000029036
s2f_0000031003
s2f_0000031006
s2f_0000031009
s2f_0000031012
s2f_0000031014
s2f_0000031015
s2f_0000031019
s2f_0000031020
s2f_0000031028
s2f_0000031035
s2f_0000031036
s2f_0000031037
s2f_0000032001
s2f_0000032003
s2f_0000032004
s2f_0000032005
s2f_0000032006
s2f_0000032009
s2f_0000032010
s2f_0000032012
s2f_0000032013
s2f_0000032017
s2f_0000032019
s2f_0000032023
s2f_0000032025
s2f_0000032027
s2f_0000032028
s2f_0000032029
s2f_0000032030
s2f_0000032031
s2f_0000032033
s2f_0000033001
s2f_0000033002
s2f_0000033003
s2f_0000033007
s2f_0000033008
s2f_0000033009
s2f_0000033013
s2f_0000033014
s2f_0000033015
s2f_0000033018
s2f_0000033023
s2f_0000033026
s2f_0000033028
s2f_0000033033
s2f_0000034002
s2f_0000034004
s2f_0000034005
s2f_0000034006
s2f_0000034009
s2f_0000034016
s2f_0000034018
s2f_0000034027
s2f_0000034030
s2f_0000034032
s2f_0000035002
s2f_0000035004
s2f_0000035007
s2f_0000035008
s2f_0000035009
s2f_0000035011
s2f_0000035012
s2f_0000035014
s2f_0000035015
s2f_0000035016
s2f_0000035017
s2f_0000035018
s2f_0000035019
s2f_0000035023
s2f_0000035024
s2f_0000035025
s2f_0000035026
s2f_0000035028
s2f_0000035031
s2f_0000035032
s2f_0000035033
s2f_0000035034
s2f_0000035036
s2f_0000035037
s2f_0000035038
s2f_0000035040
s2f_0000035042
s2f_0000035044
s2f_0000035049
s2f_0000035050
s2f_0000035052
s2f_0000035053
s2f_0000035057
s2f_0000035058
s2f_0000035059
s2f_0000035061
s2f_0000035062
s2f_0000035063
s2f_0000035064
s2f_0000035065
s2f_0000035067
s2f_0000035068
s2f_0000035069
s2f_0000035070
s2f_0000035071
s2f_0000035072
s2f_0000035073
s2f_0000035074
s2f_0000035075
s2f_0000035076
s2f_0000035077
s2f_0000035078
s2f_0000035081
s2f_0000035082
s2f_0000035084
s2f_0000035085
s2f_0000035086
s2f_0000035088
s2f_0000035089
s2f_0000035090
s2f_0000035092
s2f_0000035095
s2f_0000035097
s2f_0000035098
s2f_0000035100
s2f_0000035101
s2f_0000035103
s2f_0000035104
s2f_0000035106
s2f_0000035107
s2f_0000035108
s2f_0000035110
s2f_0000035111
s2f_0000035112
s2f_0000035113
s2f_0000035114
s2f_0000035115
s2f_0000035116
s2f_0000035118
s2f_0000035119
s2f_0000035120
s2f_0000035122
s2f_0000035123
s2f_0000035125
s2f_0000035126
s2f_0000036005
s2f_0000036007
s2f_0000036008
s2f_0000036012
s2f_0000036013
s2f_0000036015
s2f_0000036016
s2f_0000036018
s2f_0000036020
s2f_0000036021
s2f_0000036022
s2f_0000036023
s2f_0000036024
s2f_0000036025
s2f_0000036026
s2f_0000036027
s2f_0000036029
s2f_0000036032
s2f_0000038002
s2f_0000038011
s2f_0000038023
s2f_0000038025
s2f_0000038027
s2f_0000038033
s2f_0000038036
s2f_0000038037
s2f_0000038042
s2f_0000038044
s2f_0000039001
s2f_0000039004
s2f_0000039007
s2f_0000039010
s2f_0000039012
s2f_0000039013
s2f_0000039014
s2f_0000039015
s2f_0000039016
s2f_0000039017
s2f_0000039020
s2f_0000039021
s2f_0000039022
s2f_0000039023
s2f_0000039024
s2f_0000039025
s2f_0000039026
s2f_0000039028
s2f_0000039031
s2f_0000040001
s2f_0000040002
s2f_0000040005
s2f_0000040006
s2f_0000040007
s2f_0000040011
s2f_0000040013
s2f_0000040020
s2f_0000040026
s2f_0000040027
s2f_0000040035
s2f_0000040036
s2f_0000040037
s2f_0000040043
s2f_0000040044
s2f_0000040046
s2f_0000040051
s2f_0000040057
s2f_0000040058
s2f_0000041004
s2f_0000041006
s2f_0000041007
s2f_0000041008
s2f_0000041009
s2f_0000041011
s2f_0000041013
s2f_0000041016
s2f_0000041025
s2f_0000041027
s2f_0000041028
s2f_0000042035
s2f_0000042044
s2f_0000043001
s2f_0000043002
s2f_0000043003
s2f_0000043005
s2f_0000043006
s2f_0000043007
s2f_0000043008
s2f_0000043012
s2f_0000043013
s2f_0000043014
s2f_0000043015
s2f_0000043016
s2f_0000043017
s2f_0000043018
s2f_0000043020
s2f_0000043022
s2f_0000043024
s2f_0000043025
s2f_0000043026
s2f_0000043028
s2f_0000043029
s2f_0000044001
s2f_0000044003
s2f_0000044004
s2f_0000044007
s2f_0000044009
s2f_0000044011
s2f_0000044014
s2f_0000044016
s2f_0000044017
s2f_0000044018
s2f_0000044021
s2f_0000044027
s2f_0000044032
s2f_0000044033
s2f_0000044041
s2f_0000044042
s2f_0000044050
s2f_0000044051
s2f_0000044052
s2f_0000044053
s2f_0000046001
s2f_0000046003
s2f_0000046005
s2f_0000046007
s2f_0000046015
s2f_0000046017
s2f_0000046025
s2f_0000046027
s2f_0000046033
s2f_0000046035
s2f_0000046038
s2f_0000046043
s2f_0000046045
s2f_0000046050
s2f_0000046052
s2f_0000046054
s2f_0000047011
s2f_0000047022
s2f_0000047024
s2f_0000047027
s2f_0000047032
s2f_0000047033
s2f_0000047054
s2f_0000047064
s2f_0000047066
s2f_0000048002
s2f_0000048008
s2f_0000048009
s2f_0000048014
s2f_0000048021
s2f_0000048023
s2f_0000048024
s2f_0000048026
s2f_0000048031
s2f_0000049004
s2f_0000049019
s2f_0000049020
s2f_0000049021
s2f_0000049024
s2f_0000049026
s2f_0000049028
s2f_0000049030
s2f_0000049032
s2f_0000049038
s2f_0000050004
s2f_0000050005
s2f_0000050009
s2f_0000050010
s2f_0000050013
s2f_0000050018
s2f_0000050019
s2f_0000050020
s2f_0000050023
s2f_0000050028
s2f_0000050034
s2f_0000050051
s2f_0000051002
s2f_0000051003
s2f_0000051008
s2f_0000051012
s2f_0000051014
s2f_0000051018
s2f_0000051019
s2f_0000051024
s2f_0000051036
s2f_0000051037
s2f_0000051039
s2f_0000051040
s2f_0000051042
s2f_0000051044
s2f_0000051045
s2f_0000051049
s2f_0000051053
s2f_0000051056
s2f_0000051057
s2f_0000051062
s2f_0000051063
s2f_0000051065
s2f_0000051067
s2f_0000051073
s2f_0000052002
s2f_0000052003
s2f_0000052004
s2f_0000052010
s2f_0000052016
s2f_0000052018
s2f_0000052021
s2f_0000052022
s2f_0000052024
s2f_0000052026
s2f_0000052027
s2f_0000052028
s2f_0000052031
s2f_0000052032
s2f_0000052037
s2f_0000053095
s2f_0000053097
s2f_0000053106
s2f_0000053119
s2f_0000054002
s2f_0000054006
s2f_0000054008
s2f_0000054009
s2f_0000054010
s2f_0000054012
s2f_0000054014
s2f_0000054015
s2f_0000054016
s2f_0000054020
s2f_0000054023
s2f_0000054027
s2f_0000055003
s2f_0000055004
s2f_0000055008
s2f_0000055013
s2f_0000055015
s2f_0000055017
s2f_0000055021
s2f_0000055022
s2f_0000055024
s2f_0000055025
s2f_0000055027
s2f_0000055028
s2f_0000056002
s2f_0000056003
s2f_0000056004
s2f_0000056005
s2f_0000056006
s2f_0000056008
s2f_0000056012
s2f_0000056014
s2f_0000056020
s2f_0000056024
s2f_0000056025
s2f_0000056028
s2f_0000058026
s2f_0000059005
s2f_0000059008
s2f_0000059010
s2f_0000059011
s2f_0000059012
s2f_0000059018
s2f_0000059019
s2f_0000059029
s2f_0000059031
s2f_0000059033
s2f_0000059034
s2f_0000059037
s2f_0000059044
s2f_0000059045
s2f_0000059046
s2f_0000059049
s2f_0000059054
s2f_0000060001
s2f_0000060005
s2f_0000060007
s2f_0000060009
s2f_0000060010
s2f_0000060012
s2f_0000060014
s2f_0000060017
s2f_0000060020
s2f_0000060023
s2f_0000060026
s2f_0000060028
s2f_0000061001
s2f_0000061003
s2f_0000061006
s2f_0000061014
s2f_0000061017
s2f_0000061019
s2f_0000061022
s2f_0000061024
s2f_0000061025
s2f_0000061026
s2f_0000061027
s2f_0000062001
s2f_0000062007
s2f_0000062018
s2f_0000062020
s2f_0000062024
s2f_0000062025
s2f_0000062028
s2f_0000062032
s2f_0000062034
s2f_0000062037
s2f_0000062039
s2f_0000062041
s2f_0000062045
s2f_0000062046
s2f_0000063008
s2f_0000063009
s2f_0000063013
s2f_0000063022
s2f_0000063023
s2f_0000063028
s2f_0000063029
s2f_0000063031
s2f_0000063032
s2f_0000063040
s2f_0000063042
s2f_0000063044
s2f_0000064002
s2f_0000064003
s2f_0000064008
s2f_0000064011
s2f_0000064018
s2f_0000064023
s2f_0000064027
s2f_0000064029
s2f_0000064030
s2f_0000064032
s2f_0000065001
s2f_0000065009
s2f_0000065011
s2f_0000065013
s2f_0000065019
s2f_0000065020
s2f_0000065023
s2f_0000066001
s2f_0000066002
s2f_0000066003
s2f_0000066009
s2f_0000066011
s2f_0000066012
s2f_0000066013
s2f_0000066015
s2f_0000066016
s2f_0000066017
s2f_0000066018
s2f_0000066019
s2f_0000066022
s2f_0000066024
s2f_0000066025
s2f_0000066026
s2f_0000067022
s2f_0000067026
s2f_0000067031
s2f_0000067034
s2f_0000068003
s2f_0000068008
s2f_0000068010
s2f_0000068015
s2f_0000068018
s2f_0000068019
s2f_0000068022
s2f_0000068026
s2f_0000069016
s2f_0000069024
s2f_0000069035
s2f_0000069039
s2f_0000069043
s2f_0000069044
s2f_0000070001
s2f_0000070003
s2f_0000070004
s2f_0000070005
s2f_0000070006
s2f_0000070009
s2f_0000070010
s2f_0000070011
s2f_0000070012
s2f_0000070013
s2f_0000070020
s2f_0000070025
s2f_0000070026
s2f_0000070027
s2f_0000070030
s2f_0000072005
s2f_0000072011
s2f_0000072013
s2f_0000073002
s2f_0000073003
s2f_0000073004
s2f_0000073005
s2f_0000073006
s2f_0000073009
s2f_0000073013
s2f_0000073014
s2f_0000073016
s2f_0000073018
s2f_0000073019
s2f_0000073020
s2f_0000073021
s2f_0000073022
s2f_0000073024
s2f_0000073027
s2f_0000073028
s2f_0000073029
s2f_0000073031
s2f_0000073033
s2f_0000073035
s2f_0000073036
s2f_0000073038
s2f_0000073039
s2f_0000073042
s2f_0000074001
s2f_0000074002
s2f_0000074008
s2f_0000074012
s2f_0000074014
s2f_0000074015
s2f_0000074018
s2f_0000074019
s2f_0000074021
s2f_0000075005
s2f_0000075007
s2f_0000075012
s2f_0000075014
s2f_0000075017
s2f_0000075018
s2f_0000075019
s2f_0000075020
s2f_0000075024
s2f_0000075028
s2f_0000075032
s2f_0000075033
s2f_0000075035
s2f_0000075038
s2f_0000076002
s2f_0000076003
s2f_0000076004
s2f_0000076010
s2f_0000076012
s2f_0000076016
s2f_0000076017
s2f_0000076018
s2f_0000076021
s2f_0000076022
s2f_0000076025
s2f_0000076027
s2f_0000076032
s2f_0000076035
s2f_0000076039
s2f_0000077017
s2f_0000077025
s2f_0000078001
s2f_0000078002
s2f_0000078004
s2f_0000078007
s2f_0000078008
s2f_0000078010
s2f_0000078011
s2f_0000078014
s2f_0000078018
s2f_0000078021
s2f_0000078023
s2f_0000078024
s2f_0000078025
s2f_0000078027
s2f_0000078028
s2f_0000078030
s2f_0000078031
s2f_0000079001
s2f_0000079002
s2f_0000079005
s2f_0000079006
s2f_0000079008
s2f_0000079009
s2f_0000079015
s2f_0000079016
s2f_0000079019
s2f_0000079021
s2f_0000079022
s2f_0000079023
s2f_0000080001
s2f_0000080005
s2f_0000080006
s2f_0000080007
s2f_0000080008
s2f_0000080009
s2f_0000080016
s2f_0000080017
s2f_0000080018
s2f_0000081001
s2f_0000081002
s2f_0000081007
s2f_0000081009
s2f_0000081010
s2f_0000081025
s2f_0000084005
s2f_0000084007
s2f_0000084012
s2f_0000084013
s2f_0000084015
s2f_0000084020
s2f_0000084042
s2f_0000084044
s2f_0000085002
s2f_0000085016
s2f_0000085020
s2f_0000085024
s2f_0000085025
s2f_0000086002
s2f_0000086003
s2f_0000086004
s2f_0000086009
s2f_0000086010
s2f_0000086015
s2f_0000086016
s2f_0000086022
s2f_0000086023
s2f_0000088003
s2f_0000088004
s2f_0000088005
s2f_0000088006
s2f_0000088008
s2f_0000088009
s2f_0000088010
s2f_0000088012
s2f_0000088014
s2f_0000088020
s2f_0000088021
s2f_0000088022
s2f_0000088027
s2f_0000088028
s2f_0000088029
s2f_0000089060
s2f_0000090004
s2f_0000090005
s2f_0000090007
s2f_0000090009
s2f_0000090010
s2f_0000090011
s2f_0000090012
s2f_0000090014
s2f_0000090015
s2f_0000090021
s2f_0000090022
s2f_0000092022
s2f_0000092023
s2f_0000092029
s2f_0000093007
s2f_0000093011
s2f_0000093012
s2f_0000093014
s2f_0000093015
s2f_0000093019
s2f_0000093020
s2f_0000093022
s2f_0000093023
s2f_0000093025
s2f_0000093028
s2f_0000093030
s2f_0000094001
s2f_0000094005
s2f_0000094006
s2f_0000094007
s2f_0000094008
s2f_0000094010
s2f_0000094011
s2f_0000094012
s2f_0000094013
s2f_0000094017
s2f_0000094018
s2f_0000094019
s2f_0000094020
s2f_0000094021
s2f_0000096003
s2f_0000096004
s2f_0000096006
s2f_0000096007
s2f_0000096008
s2f_0000096012
s2f_0000096013
s2f_0000096014
s2f_0000096015
s2f_0000096018
s2f_0000096019
s2f_0000096020
s2f_0000096021
s2f_0000097003
s2f_0000097004
s2f_0000097005
s2f_0000097009
s2f_0000097011
s2f_0000097013
s2f_0000097019
s2f_0000097020
s2f_0000097021
s2f_0000098002
s2f_0000098003
s2f_0000098004
s2f_0000098006
s2f_0000098007
s2f_0000098012
s2f_0000098014
s2f_0000098018
s2f_0000098020
s2f_0000098021
s2f_0000098022
s2f_0000099009
s2f_0000099011
s2f_0000099012
s2f_0000099013
s2f_0000099018
s2f_0000099020
s2f_0000099021
s2f_0000100001
s2f_0000100002
s2f_0000100003
s2f_0000100006
s2f_0000100007
s2f_0000100010
s2f_0000100012
s2f_0000100013
s2f_0000100016
s2f_0000100017
s2f_0000100018
s2f_0000100019
s2f_0000100020
s2f_0000100022
s2f_0000101001
s2f_0000101012
s2f_0000101014
s2f_0000101018
s2f_0000102002
s2f_0000102006
s2f_0000102021
s2f_0000103003
s2f_0000103004
s2f_0000103005
s2f_0000103009
s2f_0000103010
s2f_0000103013
s2f_0000103015
s2f_0000103017
s2f_0000104002
s2f_0000104003
s2f_0000104016
s2f_0000105001
s2f_0000105003
s2f_0000105006
s2f_0000105011
s2f_0000105015
s2f_0000105016
s2f_0000105019
s2f_0000105021
s2f_0000105023
s2f_0000105026
s2f_0000105028
s2f_0000105029
s2f_0000105030
s2f_0000106002
s2f_0000106013
s2f_0000106019
s2f_0000107001
s2f_0000107005
s2f_0000107007
s2f_0000107008
s2f_0000107009
s2f_0000107010
s2f_0000107013
s2f_0000107017
s2f_0000107018
s2f_0000107020
s2f_0000107021
s2f_0000107024
s2f_0000107028
s2f_0000107030
s2f_0000107032
s2f_0000107033
s2f_0000107034
s2f_0000107035
s2f_0000107036
s2f_0000107038
s2f_0000108013
s2f_0000108016
s2f_0000108020
s2f_0000108023
s2f_0000108026
s2f_0000109002
s2f_0000109005
s2f_0000109006
s2f_0000109009
s2f_0000109013
s2f_0000109014
s2f_0000109016
s2f_0000109017
s2f_0000109021
s2f_0000110003
s2f_0000110004
s2f_0000110007
s2f_0000110010
s2f_0000110014
s2f_0000110016
s2f_0000110017
s2f_0000110024
s2f_0000112002
s2f_0000112008
s2f_0000112009
s2f_0000112011
s2f_0000112012
s2f_0000112013
s2f_0000112014
s2f_0000113010
s2f_0000113012
s2f_0000113013
s2f_0000113014
s2f_0000113015
s2f_0000113017
s2f_0000113018
s2f_0000113020
s2f_0000114012
s2f_0000115002
s2f_0000115009
s2f_0000115016
s2f_0000116002
s2f_0000116004
s2f_0000116006
s2f_0000116008
s2f_0000116010
s2f_0000116011
s2f_0000116016
s2f_0000116018
s2f_0000116020
s2f_0000116022
s2f_0000116023
s2f_0000118002
s2f_0000118013
s2f_0000118017
s2f_0000118024
s2f_0000119002
s2f_0000119007
s2f_0000119009
s2f_0000119021
s2f_0000119023
s2f_0000119037
s2f_0000119039
s2f_0000119040
s2f_0000119042
s2f_0000119043
s2f_0000119052
s2f_0000119056
s2f_0000120003
s2f_0000120007
s2f_0000120016
s2f_0000120018
s2f_0000121002
s2f_0000121005
s2f_0000121006
s2f_0000121007
s2f_0000121008
s2f_0000121010
s2f_0000121012
s2f_0000121013
s2f_0000121015
s2f_0000121016
s2f_0000121017
s2f_0000121019
s2f_0000121020
s2f_0000121021
s2f_0000121024
s2f_0000121025
s2f_0000121027
s2f_0000121029
s2f_0000121031
s2f_0000121032
s2f_0000121033
s2f_0000121034
s2f_0000121036
s2f_0000121038
s2f_0000121039
s2f_0000121040
s2f_0000121043
s2f_0000121045
s2f_0000121046
s2f_0000121047
s2f_0000121049
s2f_0000121052
s2f_0000121053
s2f_0000121055
s2f_0000121056
s2f_0000121058
s2f_0000122003
s2f_0000122005
s2f_0000122007
s2f_0000122009
s2f_0000122013
s2f_0000122021
s2f_0000122022
s2f_0000122023
s2f_0000122026
s2f_0000122029
s2f_0000122030
s2f_0000122031
s2f_0000122035
s2f_0000122036
s2f_0000123003
s2f_0000123004
s2f_0000123006
s2f_0000123007
s2f_0000123008
s2f_0000123009
s2f_0000123011
s2f_0000123013
s2f_0000123016
s2f_0000123019
s2f_0000123020
s2f_0000124001
s2f_0000124006
s2f_0000124008
s2f_0000124009
s2f_0000124010
s2f_0000124016
s2f_0000124018
s2f_0000124019
s2f_0000126004
s2f_0000126007
s2f_0000126008
s2f_0000126009
s2f_0000126013
s2f_0000126014
s2f_0000126016
s2f_0000126019
s2f_0000126020
s2f_0000126021
s2f_0000126026
s2f_0000126027
s2f_0000126029
s2f_0000126030
s2f_0000126033
s2f_0000126034
s2f_0000127004
s2f_0000127012
s2f_0000127018
s2f_0000127022
s2f_0000127023
s2f_0000127026
s2f_0000128010
s2f_0000128026
s2f_0000129001
s2f_0000129004
s2f_0000129005
s2f_0000129007
s2f_0000129009
s2f_0000129011
s2f_0000129012
s2f_0000129013
s2f_0000129016
s2f_0000129017
s2f_0000129018
s2f_0000129019
s2f_0000129020
s2f_0000130001
s2f_0000130002
s2f_0000130003
s2f_0000130006
s2f_0000130010
s2f_0000130011
s2f_0000130015
s2f_0000130017
s2f_0000131002
s2f_0000131003
s2f_0000131004
s2f_0000131007
s2f_0000131008
s2f_0000131010
s2f_0000131014
s2f_0000131015
s2f_0000131017
s2f_0000131021
s2f_0000131022
s2f_0000131023
s2f_0000131024
s2f_0000131027
s2f_0000131028
s2f_0000131032
s2f_0000131033
s2f_0000132001
s2f_0000132003
s2f_0000132004
s2f_0000132008
s2f_0000132020
s2f_0000133011
s2f_0000134006
s2f_0000134011
s2f_0000134014
s2f_0000134016
s2f_0000134017
s2f_0000134018
s2f_0000134019
s2f_0000134020
s2f_0000134021
s2f_0000135012
s2f_0000135016
s2f_0000135022
s2f_0000135035
s2f_0000135039
s2f_0000138001
s2f_0000138002
s2f_0000138005
s2f_0000138009
s2f_0000138012
s2f_0000138014
s2f_0000138018
s2f_0000139004
s2f_0000139005
s2f_0000139006
s2f_0000139009
s2f_0000139014
s2f_0000139015
s2f_0000139016
s2f_0000139018
s2f_0000139019
s2f_0000139020
s2f_0000139021
s2f_0000139022
s2f_0000139024
s2f_0000142007
s2f_0000142008
s2f_0000142009
s2f_0000142012
s2f_0000142017
s2f_0000142021
s2f_0000143002
s2f_0000143008
s2f_0000143010
s2f_0000143011
s2f_0000143016
s2f_0000145003
s2f_0000145005
s2f_0000145007
s2f_0000145012
s2f_0000145014
s2f_0000145015
s2f_0000145017
s2f_0000145018
s2f_0000145019
s2f_0000145023
s2f_0000147003
s2f_0000147004
s2f_0000147005
s2f_0000147007
s2f_0000147010
s2f_0000147011
s2f_0000147017
s2f_0000147021
s2f_0000147022
s2f_0000147024
s2f_0000147025
s2f_0000147034
s2f_0000148001
s2f_0000148002
s2f_0000148006
s2f_0000148009
s2f_0000148010
s2f_0000148012
s2f_0000148016
s2f_0000148017
s2f_0000148018
s2f_0000148020
s2f_0000148025
s2f_0000148026
s2f_0000148028
s2f_0000148031
s2f_0000148032
s2f_0000149003
s2f_0000149004
s2f_0000149006
s2f_0000149008
s2f_0000149011
s2f_0000149025
s2f_0000149026
s2f_0000149028
s2f_0000149031
s2f_0000149032
s2f_0000149037
s2f_0000149038
s2f_0000149043
s2f_0000149048
s2f_0000150002
s2f_0000150004
s2f_0000150012
s2f_0000150018
s2f_0000151004
s2f_0000151007
s2f_0000151008
s2f_0000151014
s2f_0000151018
s2f_0000152001
s2f_0000152003
s2f_0000152010
s2f_0000153002
s2f_0000153005
s2f_0000153006
s2f_0000153008
s2f_0000153010
s2f_0000153011
s2f_0000153014
s2f_0000153016
s2f_0000155007
s2f_0000155029
s2f_0000155040
s2f_0000155089
s2f_0000156003
s2f_0000156004
s2f_0000156007
s2f_0000156009
s2f_0000156010
s2f_0000156011
s2f_0000156012
s2f_0000156016
s2f_0000157002
s2f_0000157009
s2f_0000157011
s2f_0000157014
s2f_0000157015
s2f_0000157017
s2f_0000158003
s2f_0000158005
s2f_0000158006
s2f_0000158007
s2f_0000158008
s2f_0000158009
s2f_0000158011
s2f_0000158013
s2f_0000158014
s2f_0000158015
s2f_0000159013
s2f_0000159015
s2f_0000162001
s2f_0000162002
s2f_0000162004
s2f_0000162005
s2f_0000162006
s2f_0000162009
s2f_0000162010
s2f_0000162011
s2f_0000162013
s2f_0000164003
s2f_0000164004
s2f_0000164005
s2f_0000164006
s2f_0000164008
s2f_0000164009
s2f_0000164013
s2f_0000164014
s2f_0000164017
s2f_0000164018
s2f_0000164019
s2f_0000164021
s2f_0000164023
s2f_0000164024
s2f_0000165005
s2f_0000165007
s2f_0000165008
s2f_0000165009
s2f_0000165010
s2f_0000165011
s2f_0000165015
s2f_0000165017
s2f_0000165018
s2f_0000165019
s2f_0000165020
s2f_0000165022
s2f_0000165025
s2f_0000165030
s2f_0000166001
s2f_0000166003
s2f_0000166004
s2f_0000166005
s2f_0000166010
s2f_0000166011
s2f_0000166012
s2f_0000166013
s2f_0000166014
s2f_0000166015
s2f_0000166016
s2f_0000167003
s2f_0000167006
s2f_0000167009
s2f_0000167010
s2f_0000167013
s2f_0000167015
s2f_0000167018
s2f_0000168001
s2f_0000168002
s2f_0000168003
s2f_0000168004
s2f_0000169002
s2f_0000169005
s2f_0000169006
s2f_0000169007
s2f_0000169008
s2f_0000169009
s2f_0000169011
s2f_0000169012
s2f_0000169013
s2f_0000169014
s2f_0000169016
s2f_0000171002
s2f_0000171004
s2f_0000171006
s2f_0000171010
s2f_0000171011
s2f_0000171014
s2f_0000171015
s2f_0000171017
s2f_0000171018
s2f_0000171025
s2f_0000171027
s2f_0000171028
s2f_0000173012
s2f_0000173014
s2f_0000173015
s2f_0000173021
s2f_0000173028
s2f_0000173030
s2f_0000175001
s2f_0000175005
s2f_0000175006
s2f_0000175007
s2f_0000175008
s2f_0000175010
s2f_0000175011
s2f_0000176007
s2f_0000176015
s2f_0000177004
s2f_0000177005
s2f_0000177006
s2f_0000177010
s2f_0000177013
s2f_0000177014
s2f_0000178004
s2f_0000178008
s2f_0000178010
s2f_0000178030
s2f_0000179001
s2f_0000179003
s2f_0000179004
s2f_0000179006
s2f_0000179007
s2f_0000179008
s2f_0000179009
s2f_0000179010
s2f_0000179012
s2f_0000179013
s2f_0000179018
s2f_0000179020
s2f_0000180015
s2f_0000180016
s2f_0000181004
s2f_0000182001
s2f_0000182005
s2f_0000182006
s2f_0000182008
s2f_0000182009
s2f_0000182014
s2f_0000182015
s2f_0000182016
s2f_0000182017
s2f_0000183002
s2f_0000183004
s2f_0000183007
s2f_0000183008
s2f_0000183009
s2f_0000183011
s2f_0000183015
s2f_0000183016
s2f_0000183018
s2f_0000183019
s2f_0000183020
s2f_0000183023
s2f_0000183025
s2f_0000183026
s2f_0000185002
s2f_0000185003
s2f_0000185005
s2f_0000185012
s2f_0000185020
s2f_0000185022
s2f_0000185024
s2f_0000185025
s2f_0000185027
s2f_0000186004
s2f_0000186008
s2f_0000186009
s2f_0000186011
s2f_0000186013
s2f_0000186016
s2f_0000187004
s2f_0000187013
s2f_0000187015
s2f_0000187016
s2f_0000187020
s2f_0000188002
s2f_0000188003
s2f_0000188004
s2f_0000188005
s2f_0000188006
s2f_0000188007
s2f_0000188008
s2f_0000188010
s2f_0000188014
s2f_0000188015
s2f_0000188016
s2f_0000190002
s2f_0000190004
s2f_0000190005
s2f_0000190010
s2f_0000191018
s2f_0000193002
s2f_0000193003
s2f_0000193005
s2f_0000193006
s2f_0000193007
s2f_0000193009
s2f_0000193011
s2f_0000194006
s2f_0000194015
s2f_0000196010
s2f_0000196018
s2f_0000197007
s2f_0000197009
s2f_0000197010
s2f_0000197012
s2f_0000197013
s2f_0000197014
s2f_0000197015
s2f_0000197016
s2f_0000197017
s2f_0000198017
s2f_0000198033
s2f_0000198044
s2f_0000198053
s2f_0000198056
s2f_0000199001
s2f_0000199006
s2f_0000199008
s2f_0000199011
s2f_0000199013
s2f_0000199016
s2f_0000199017
s2f_0000199019
s2f_0000199021
s2f_0000199022
s2f_0000199026
s2f_0000199027
s2f_0000199028
s2f_0000200011
s2f_0000201003
s2f_0000201004
s2f_0000201007
s2f_0000201009
s2f_0000201012
s2f_0000201013
s2f_0000201014
s2f_0000201015
s2f_0000201016
s2f_0000202004
s2f_0000202005
s2f_0000202008
s2f_0000202014
s2f_0000202015
s2f_0000202016
s2f_0000202017
s2f_0000202018
s2f_0000202021
s2f_0000202026
s2f_0000202028
s2f_0000202030
s2f_0000202033
s2f_0000202034
s2f_0000203007
s2f_0000203013
s2f_0000204003
s2f_0000204004
s2f_0000204005
s2f_0000204006
s2f_0000204007
s2f_0000204009
s2f_0000204013
s2f_0000204014
s2f_0000204017
s2f_0000204020
s2f_0000205001
s2f_0000205002
s2f_0000205004
s2f_0000205007
s2f_0000205009
s2f_0000205011
s2f_0000205012
s2f_0000205016
s2f_0000205017
s2f_0000205018
s2f_0000206002
s2f_0000206007
s2f_0000206015
s2f_0000206016
s2f_0000206027
s2f_0000206033
s2f_0000206038
s2f_0000206044
s2f_0000206047
s2f_0000209001
s2f_0000209002
s2f_0000209003
s2f_0000209004
s2f_0000209006
s2f_0000209007
s2f_0000209009
s2f_0000209010
s2f_0000209012
s2f_0000209014
s2f_0000209016
s2f_0000210005
s2f_0000210006
s2f_0000210008
s2f_0000210022
s2f_0000210026
s2f_0000210035
s2f_0000210037
s2f_0000210043
s2f_0000210044
s2f_0000212003
s2f_0000212004
s2f_0000212005
s2f_0000212008
s2f_0000212009
s2f_0000212010
s2f_0000213001
s2f_0000213010
s2f_0000213015
s2f_0000213016
s2f_0000215001
s2f_0000215002
s2f_0000215006
s2f_0000215011
s2f_0000215012
s2f_0000215013
s2f_0000215014
s2f_0000215016
s2f_0000215017
s2f_0000215019
s2f_0000215021
s2f_0000215022
s2f_0000215023
s2f_0000215024
s2f_0000215025
s2f_0000215029
s2f_0000215030
s2f_0000215031
[truncated: 14,947 more rows]

## Sheet: S3
S3:Details of Hyperparameter Tuning for Nine Machine Learning Models
#Models	SVC	SVM	DNN	RNN	LR	DT	KNN	NB	ADABoost
Regularization parameter	[0.1, 1, 10]	[0.1, 1, 10]
Kernel type	['linear', 'rbf']	['linear', 'rbf', 'poly']
Kernel coefficient for 'rbf' (ignored for 'linear')	['scale', 'auto']	['scale', 'auto']
Scheduler			if epoch < 10:return lr else:return lr * 0.95
Epochs			epochs=50
Dropout			0.5	0.4
Optimizer				optimizer='adam'
Loss				loss='categorical_crossentropy'
Inverse of regularization strength					[0.1, 1, 10]
Regularization technique					['l2']
Optimization algorithms					['lbfgs', 'saga']
Criteria to measure the quality of a split						['gini', 'entropy']
Maximum depth of the tree						[None, 10, 20, 30]
Minimum number of samples required to split an internal node						[2, 5, 10]
Number of neighbors to use							[3, 5, 7, 9, 11]
Weight function used in prediction							['uniform', 'distance']
Power parameter for the Minkowski distance							[1, 2]
n_estimators									randint(50, 200)
learning_rate									uniform(0.01, 1.0)

## Sheet: S4
S4:Pig, cattle, and sheep SHAP values for the top 75 universal gene IDs
Cattle Gene ID	SHAP values		Pig Gene ID	SHAP values		Sheep Gene ID	SHAP values
s2f_0468329001	0.0129348		s2f_0003874002	0.00923267		s2f_0468329001	0.019381
s2f_0001988001	0.0107612		s2f_0005166005	0.00872607		s2f_0001988001	0.0122771
s2f_0000073002	0.0092332		s2f_0468329001	0.00644615		s2f_0000216026	0.00974977
s2f_0003874002	0.00811821		s2f_0546981001	0.00595758		s2f_0002861002	0.00946905
s2f_0000622014	0.00795423		s2f_0000001157	0.00575247		s2f_0000622014	0.00940563
s2f_0000216026	0.00781404		s2f_0021134001	0.00531631		s2f_0000073002	0.00811214
s2f_0001205014	0.00663462		s2f_0000004003	0.00526672		s2f_0001205014	0.00633389
s2f_0002861002	0.006273		s2f_0009998002	0.00513543		s2f_0002709002	0.00563632
s2f_0010213001	0.00608099		s2f_0005121003	0.00512425		s2f_0079860001	0.00541507
s2f_0002939003	0.00582949		s2f_0000533002	0.00506828		s2f_0050931001	0.00534076
s2f_0000736008	0.00579303		s2f_0003443003	0.00506341		s2f_0001356003	0.00529245
s2f_0002209005	0.00570755		s2f_0000499042	0.0050323		s2f_0296248001	0.00525454
s2f_0594739001	0.00560851		s2f_0010127001	0.00492629		s2f_0000277038	0.0051718
s2f_0484544001	0.0055889		s2f_0000578008	0.00490971		s2f_0001468012	0.00512928
s2f_0278627001	0.00551599		s2f_0002271005	0.0048733		s2f_0006293001	0.00508195
s2f_0000578008	0.00549238		s2f_0484544001	0.00478798		s2f_0000287011	0.00502117
s2f_0002271005	0.00544641		s2f_0000002039	0.00477449		s2f_0013915001	0.00499792
s2f_0002709002	0.00539277		s2f_0000470001	0.0047654		s2f_0095061001	0.00499402
s2f_0003371002	0.00537568		s2f_0007206006	0.00476132		s2f_0002325003	0.00492178
s2f_0004073004	0.00535157		s2f_0546935001	0.00474375		s2f_0021582001	0.00489534
s2f_0000014007	0.00532704		s2f_0079874001	0.00472156		s2f_0546981001	0.00472447
s2f_0000226028	0.00523567		s2f_0000215077	0.00470272		s2f_0000166004	0.00432168
s2f_0000073039	0.00522406		s2f_0003995002	0.00468648		s2f_0000001157	0.0042351
s2f_0006660004	0.00511372		s2f_0007363001	0.00463009		s2f_0002747003	0.00415446
s2f_0000453003	0.00510268		s2f_0002209005	0.00461841		s2f_0005166005	0.00406296
s2f_0000277038	0.00509394		s2f_0000492011	0.0046106		s2f_0007810001	0.00386511
s2f_0006848002	0.00508444		s2f_0010213001	0.00445439		s2f_0594739001	0.00357765
s2f_0001855003	0.00503813		s2f_0004073004	0.00444841		s2f_0006660004	0.00349827
s2f_0013046001	0.00498971		s2f_0003654004	0.00441911		s2f_0013046001	0.00347241
s2f_0003242004	0.0049256		s2f_0001855003	0.00378528		s2f_0000014007	0.00346664
s2f_0002927002	0.00490172		s2f_0003100004	0.00374421		s2f_0000499042	0.00311057
s2f_0079860001	0.00488571		s2f_0000736008	0.00362211		s2f_0000142021	0.00306117
s2f_0002605002	0.00483845		s2f_0002605002	0.00344294		s2f_0005121003	0.00298427
s2f_0007810001	0.00482771		s2f_0000226028	0.00344183		s2f_0000050010	0.00293169
s2f_0001494002	0.00480462		s2f_0003371002	0.00343818		s2f_0000453003	0.00278342
s2f_0000437010	0.00478051		s2f_0002927002	0.00339999		s2f_0006848002	0.00267557
s2f_0000533002	0.00468732		s2f_0002939003	0.00338793		s2f_0000437010	0.00259786
s2f_0000050010	0.00466864		s2f_0000073039	0.0032749		s2f_0001494002	0.00249248
s2f_0005166005	0.00466312		s2f_0002861002	0.00319605		s2f_0003242004	0.00247621
s2f_0095061001	0.00465437		s2f_0278627001	0.00309528		s2f_0002939003	0.00244156
s2f_0001356003	0.00463405		s2f_0459154001	0.00281259		s2f_0278627001	0.00242071
s2f_0079874001	0.0044838		s2f_0021582001	0.00272997		s2f_0000470001	0.00237535
s2f_0021134001	0.00447046		s2f_0013915001	0.00269859		s2f_0007363001	0.0023399
s2f_0296248001	0.00438834		s2f_0003242004	0.00244939		s2f_0000261013	0.00224275
s2f_0050931001	0.00437436		s2f_0006848002	0.00240887		s2f_0000736008	0.00217092
s2f_0000004003	0.00429322		s2f_0000453003	0.00231926		s2f_0003995002	0.00206731
s2f_0009998002	0.00427096		s2f_0001468012	0.00231558		s2f_0007206006	0.00203652
s2f_0006293001	0.00418393		s2f_0001494002	0.00231214		s2f_0000492011	0.00200363
s2f_0000287011	0.00404268		s2f_0000437010	0.00218265		s2f_0000215077	0.00198174
s2f_0003443003	0.003856		s2f_0002325003	0.00216379		s2f_0000073039	0.00194916
s2f_0000261013	0.0037964		s2f_0594739001	0.00203086		s2f_0003371002	0.0019375
s2f_0003100004	0.00368545		s2f_0000203013	0.00201022		s2f_0003874002	0.00180443
s2f_0010127001	0.00367665		s2f_0001988001	0.00194883		s2f_0000226028	0.00179384
s2f_0459154001	0.00365469		s2f_0000216026	0.00193573		s2f_0010213001	0.0016266
s2f_0000203013	0.00360487		s2f_0000014007	0.0018604		s2f_0000203013	0.00159465
s2f_0546935001	0.00332983		s2f_0000050010	0.00173694		s2f_0000002039	0.00151777
s2f_0000002039	0.00325672		s2f_0006660004	0.00161545		s2f_0002927002	0.00150173
s2f_0000166004	0.00308626		s2f_0000261013	0.00155365		s2f_0003654004	0.00147823
s2f_0002747003	0.00295431		s2f_0000142021	0.00152812		s2f_0546935001	0.00141392
s2f_0003654004	0.00294088		s2f_0013046001	0.0015173		s2f_0002605002	0.00139551
s2f_0001468012	0.00281371		s2f_0000622014	0.00145141		s2f_0001855003	0.00125284
s2f_0002325003	0.00275799		s2f_0000166004	0.00123542		s2f_0010127001	0.00124964
s2f_0007206006	0.0027248		s2f_0002747003	0.00120015		s2f_0003443003	0.00120741
s2f_0000215077	0.00272098		s2f_0000073002	0.00116324		s2f_0002209005	0.00108914
s2f_0003995002	0.00261917		s2f_0000287011	0.000978486		s2f_0000004003	0.000973496
s2f_0000492011	0.00260697		s2f_0050931001	0.000966393		s2f_0004073004	0.00090316
s2f_0000470001	0.00239005		s2f_0007810001	0.000962598		s2f_0009998002	0.000864467
s2f_0013915001	0.00229933		s2f_0006293001	0.000898021		s2f_0021134001	0.000845852
s2f_0007363001	0.00229019		s2f_0296248001	0.000866201		s2f_0459154001	0.000842097
s2f_0021582001	0.00216537		s2f_0001356003	0.000658401		s2f_0484544001	0.000800924
s2f_0005121003	0.00213998		s2f_0079860001	0.000529359		s2f_0000578008	0.000582673
s2f_0000499042	0.00192173		s2f_0095061001	0.000339653		s2f_0002271005	0.000573111
s2f_0000142021	0.00153305		s2f_0001205014	0.00030073		s2f_0000533002	0.000380965
s2f_0000001157	0.00151737		s2f_0002709002	0.000243549		s2f_0079874001	0.000237766
s2f_0546981001	0.00123312		s2f_0000277038	7.78618e-05		s2f_0003100004	5.87543e-05

## Sheet: S5
S5:The genes of pigs, cattle, and sheep after alignment with 75 universal gene IDs
	Cattle				Pig				Sheep
S2fid	Gene id	Gene name		S2fid	Gene id	Gene name		S2fid	Gene id	Gene name
s2f_0000001157	PRSS47	putative serine protease 47		s2f_0000001157	PRSS47	putative serine protease 47		s2f_0000001157	PRSS47	putative serine protease 47
s2f_0000002039	NANOG	homeobox protein nanog		s2f_0000002039	NANOG	homeobox protein nanog		s2f_0000002039	NANOG	homeobox protein nanog
s2f_0000004003	CYP2G1	cytochrome p450 2g1		s2f_0000004003	CYP2G1	cytochrome p450 2g1		s2f_0000004003	CYP2G1	cytochrome p450 2g1
s2f_0000073039	ADAMTS8	a disintegrin and metalloproteinase with thrombospondin motifs 8 precursor		s2f_0000073039	ADAMTS8	a disintegrin and metalloproteinase with thrombospondin motifs 8		s2f_0000073039	ADAMTS8	a disintegrin and metalloproteinase with thrombospondin motifs 8
s2f_0000142021	LHX3	lim/homeobox protein lhx3		s2f_0000142021	LHX3	lim/homeobox protein lhx3		s2f_0000142021	LHX3	lim/homeobox protein lhx3
s2f_0000203013	SLC47A1	multidrug and toxin extrusion protein 1 isoform x1		s2f_0000203013	SlC47A2	multidrug and toxin extrusion protein 2 isoform x6		s2f_0000203013	SlC47A2	multidrug and toxin extrusion protein 2 isoform x6
s2f_0000216026	TLR9	toll-like receptor 9 precursor		s2f_0000215077	ZNF184	zinc finger protein 184 isoform x2		s2f_0000215077	ZNF184	zinc finger protein 184 isoform x2
s2f_0000226028	KRT15	keratin 15		s2f_0000216026	TLR9	toll-like receptor 9 precursor		s2f_0000216026	TLR9	toll-like receptor 9 precursor
s2f_0000261013	SLC2A11	solute carrier family 2, facilitated glucose transporter member 11		s2f_0000226028	KRT15	low quality protein: keratin, type i cytoskeletal 15		s2f_0000226028	KRT15	low quality protein: keratin, type i cytoskeletal 15
s2f_0000287011	TBX18	t-box transcription factor tbx18		s2f_0000261013	SLC2A11	low quality protein: solute carrier family 2, facilitated glucose transporter member 11		s2f_0000261013	SLC2A11	low quality protein: solute carrier family 2, facilitated glucose transporter member 11
s2f_0000437010	CACNA1F	voltage-dependent l-type calcium channel subunit alpha-1f		s2f_0000287011	TBX18	t-box transcription factor tbx18		s2f_0000287011	TBX18	t-box transcription factor tbx18
s2f_0000470001	IGSF1	immunoglobulin superfamily member 1 precursor		s2f_0000437010	CACNA1F	low quality protein: voltage-dependent l-type calcium channel subunit alpha-1f		s2f_0000437010	CACNA1F	low quality protein: voltage-dependent l-type calcium channel subunit alpha-1f
s2f_0000533002	ENPP6	ectonucleotide pyrophosphatase/phosphodiesterase family member 6 isoform x2		s2f_0000499042	DRP2	zinc finger protein 57-like		s2f_0000533002	ENPP6	ectonucleotide pyrophosphatase/phosphodiesterase family member 6
s2f_0000578008	SDR16C5	epidermal retinol dehydrogenase 2		s2f_0000533002	ENPP6	ectonucleotide pyrophosphatase/phosphodiesterase family member 6		s2f_0000578008	SDR16C5	epidermal retinol dehydrogenase 2
s2f_0000622014	IRF4	interferon regulatory factor 4		s2f_0000578008	SDR16C5	epidermal retinol dehydrogenase 2		s2f_0000622014	FOXS1	forkhead box protein s1 isoform x1
s2f_0000736008	PTGFR	prostaglandin f2-alpha receptor		s2f_0000622014	FOXS1	forkhead box protein s1 isoform x1		s2f_0000736008	PTGFR	prostaglandin f2-alpha receptor
s2f_0001205014	VPREB3	pre-b lymphocyte protein 3 precursor		s2f_0000736008	PTGFR	prostaglandin f2-alpha receptor		s2f_0001205014	VPREB3	pre-b lymphocyte protein 3
s2f_0001356003	L1CAM	neural cell adhesion molecule l1 precursor		s2f_0001205014	VPREB3	pre-b lymphocyte protein 3		s2f_0001356003	L1CAM	low quality protein: neural cell adhesion molecule l1
s2f_0001468012	RARB	retinoic acid receptor beta isoform x1		s2f_0001356003	L1CAM	low quality protein: neural cell adhesion molecule l1		s2f_0001468012	RARB	low quality protein: retinoic acid receptor beta
s2f_0001494002	PIGO	gpi ethanolamine phosphate transferase 3 isoform x1		s2f_0001468012	RARB	low quality protein: retinoic acid receptor beta		s2f_0001494002	PIGO	gpi ethanolamine phosphate transferase 3 isoform x1
s2f_0001855003	RPS6	40s ribosomal protein s6		s2f_0001494002	PIGO	gpi ethanolamine phosphate transferase 3 isoform x1		s2f_0001855003	RPS6	40s ribosomal protein s6 isoform x1
s2f_0002209005	NDST2	bifunctional heparan sulfate n-deacetylase/n-sulfotransferase 2		s2f_0001855003	RPS6	40s ribosomal protein s6 isoform x1		s2f_0002209005	NDST2	bifunctional heparan sulfate n-deacetylase/n-sulfotransferase 2
s2f_0002271005	IFIT3	interferon-induced protein with tetratricopeptide repeats 3		s2f_0002209005	NDST2	bifunctional heparan sulfate n-deacetylase/n-sulfotransferase 2		s2f_0002271005	IFIT3	interferon-induced protein with tetratricopeptide repeats 3
s2f_0002325003	RPA2	replication protein a 32 kda subunit		s2f_0002271005	IFIT3	interferon-induced protein with tetratricopeptide repeats 3		s2f_0002325003	RPA2	replication protein a 32 kda subunit
s2f_0002605002	DARS	aspartate--trna ligase, cytoplasmic		s2f_0002325003	RPA2	replication protein a 32 kda subunit		s2f_0002605002	DARS	aspartate--trna ligase, cytoplasmic isoform x1
s2f_0002709002	EIF3F	eukaryotic translation initiation factor 3 subunit g-like		s2f_0002605002	DARS	aspartate--trna ligase, cytoplasmic isoform x1		s2f_0002927002	ERC2	erc protein 2 isoform x1
s2f_0002927002	ERC2	erc protein 2		s2f_0002927002	ERC2	erc protein 2 isoform x1		s2f_0003100004	OCA2	p protein
s2f_0003100004	OCA2	p protein isoform x1		s2f_0003100004	OCA2	p protein		s2f_0003242004	MDGA2	mam domain-containing glycosylphosphatidylinositol anchor protein 2 isoform x1
s2f_0003242004	MDGA2	mam domain-containing glycosylphosphatidylinositol anchor protein 2		s2f_0003242004	MDGA2	mam domain-containing glycosylphosphatidylinositol anchor protein 2 isoform x1		s2f_0003371002	NAT10	rna cytidine acetyltransferase
s2f_0003371002	NAT10	rna cytidine acetyltransferase		s2f_0003371002	NAT10	rna cytidine acetyltransferase		s2f_0003654004	PRKRA	interferon-inducible double-stranded rna-dependent protein kinase activator a
s2f_0003654004	PRKRA	interferon-inducible double-stranded rna-dependent protein kinase activator a		s2f_0003654004	PRKRA	interferon-inducible double-stranded rna-dependent protein kinase activator a		s2f_0003874002	OAZ3	ornithine decarboxylase antizyme 3 isoform 1
s2f_0003874002	OAZ3	ornithine decarboxylase antizyme 3		s2f_0003874002	OAZ3	ornithine decarboxylase antizyme 3 isoform 1		s2f_0003995002	NECAB2	low quality protein: n-terminal ef-hand calcium-binding protein 2
s2f_0003995002	NECAB2	n-terminal ef-hand calcium-binding protein 2		s2f_0003995002	NECAB2	low quality protein: n-terminal ef-hand calcium-binding protein 2		s2f_0004073004	SEZ6L2	low quality protein: seizure 6-like protein 2
s2f_0004073004	SEZ6L2	seizure 6-like protein 2 precursor		s2f_0004073004	SEZ6L2	low quality protein: seizure 6-like protein 2		s2f_0005121003	MB21D1	cyclic gmp-amp synthase
s2f_0005121003	CGAS	cyclic gmp-amp synthase isoform x1		s2f_0005121003	MB21D1	cyclic gmp-amp synthase		s2f_0005166005	PRL	prolactin precursor
s2f_0005166005	PRL	prolactin precursor		s2f_0005166005	PRL	prolactin precursor		s2f_0006293001	MED15	mediator of rna polymerase ii transcription subunit 15 isoform x3
s2f_0006293001	MED15	mediator of rna polymerase ii transcription subunit 15		s2f_0006293001	MED15	mediator of rna polymerase ii transcription subunit 15 isoform x3		s2f_0006660004	ROS1	proto-oncogene tyrosine-protein kinase ros isoform x1
s2f_0006660004	ROS1	proto-oncogene tyrosine-protein kinase ros		s2f_0006660004	ROS1	proto-oncogene tyrosine-protein kinase ros isoform x1		s2f_0006848002	MED4	mediator of rna polymerase ii transcription subunit 4
s2f_0006848002	MED4	mediator of rna polymerase ii transcription subunit 4		s2f_0006848002	MED4	mediator of rna polymerase ii transcription subunit 4		s2f_0007206006	SLPI	antileukoproteinase
s2f_0007206006	SLPI	antileukoproteinase precursor		s2f_0007206006	SLPI	antileukoproteinase		s2f_0007363001	PDZK1IP1	pdzk1-interacting protein 1
s2f_0007363001	PDZK1IP1	pdzk1-interacting protein 1 precursor		s2f_0007363001	PDZK1IP1	pdzk1-interacting protein 1		s2f_0007810001	GPR143	g-protein coupled receptor 143 isoform x2
s2f_0007810001	GPR143	g-protein coupled receptor 143 isoform x1		s2f_0007810001	GPR143	g-protein coupled receptor 143 isoform x2		s2f_0009998002	UIMC1	brca1-a complex subunit rap80
s2f_0009998002	UIMC1	brca1-a complex subunit rap80 isoform 1		s2f_0009998002	UIMC1	brca1-a complex subunit rap80		s2f_0010127001	GAP43	neuromodulin
s2f_0010127001	GAP43	neuromodulin		s2f_0010127001	GAP43	neuromodulin		s2f_0010213001	CENPO	centromere protein o
s2f_0010213001	CENPO	centromere protein o		s2f_0010213001	CENPO	centromere protein o		s2f_0013046001	KCTD19	btb/poz domain-containing protein kctd19 isoform x1
s2f_0013046001	KCTD19	btb/poz domain-containing protein kctd19		s2f_0013046001	KCTD19	btb/poz domain-containing protein kctd19 isoform x1		s2f_0013915001	C6H19ORF68	uncharacterized protein c19orf68 homolog
s2f_0013915001	ZSWIM9	uncharacterized protein zswim9 isoform x1		s2f_0013915001	C6H19ORF68	uncharacterized protein c19orf68 homolog		s2f_0546935001	MRPL23	39s ribosomal protein l23, mitochondrial isoform x1
s2f_0021582001	RROB1	basic proline-rich protein-like		s2f_0546935001	MRPL23	39s ribosomal protein l23, mitochondrial isoform x1		s2f_0546981001	COL10A1	collagen alpha-1(i) chain-like
s2f_0278627001	ABHD18	uncharacterized protein loc112447731		s2f_0546981001	COL12A1	collagen alpha-1(i) chain-like
